# Supplementary material for: Enhancing Ion Transport in Polymer Electrolytes by Regulating Solvation Structure via Hydrogen Bond Networks
Source: Molecules. 2025 Jun 5;30(11):2474. doi: 10.3390/molecules30112474 (PMC12156010; doi:10.3390/molecules30112474)
Supplement: Supplementary file 1 [file molecules-30-02474-s001.zip]

Archive with 1 entries (1 files):
- molecules-3614844-supplementary.pdf
